# Supplementary material for: Systemic immune challenge exacerbates neurodegeneration in a model of neurological lysosomal disease
Source: EMBO Mol Med. 2024 Jun 18;16(7):7. doi: 10.1038/s44321-024-00092-4 (PMC11251277; doi:10.1038/s44321-024-00092-4)
Supplement: Supplementary file 4 — Source data Fig. 1 [file 44321_2024_92_MOESM4_ESM.zip]

Archive with 8 entries (4 files):
- Figure 1/1B/
- Figure 1/1B/Body weight.xlsx
- Figure 1/1C/
- Figure 1/1C/Burrowing.xlsx
- Figure 1/1E/
- Figure 1/1E/Body weight analysis.xlsx
- Figure 1/1F/
- Figure 1/1F/Burrowing activity.xlsx
