# Supplementary material for: Systemic immune challenge exacerbates neurodegeneration in a model of neurological lysosomal disease
Source: EMBO Mol Med. 2024 Jun 18;16(7):7. doi: 10.1038/s44321-024-00092-4 (PMC11251277; doi:10.1038/s44321-024-00092-4)
Supplement: Supplementary file 4 — Source data Fig. 1 [file 44321_2024_92_MOESM4_ESM.zip › Figure 1/1B/Body weight.xlsx]

## Sheet: Sheet1
	hours	WT saline						WT PolyI:C						MPSIIIA saline						MPSIIIA PolyI:C
	0	100	100	100				100	100	100				100	100	100	100	100	100	100	100	100	100	100	100
	3	103.774	104.744	110.889				95.1752	96.9542	96.0618				101.078	96.5984	95.0004	97.5198	97.56	97.6213	96.3685	95.5331	93.5839	91.6348	89.4072	93.3163
	6	105.256	104.744	103.774				90.1348	92.5067	90.7278	88.0593			95.5088	92.7243	102.724	97.4338	104.698	94.395	78.0149	76.8526	86.0415	83.0028	76.6226	80.1103
	24	105.472	107.924	107.035				94.5822	86.5768	93.9892	92.2102			93.8381	105.533	109.988	108.039	113.608	100.243	93.2812	90.2183	96.3442	85.2061	86.3685	95.7873
