# Supplementary material for: Systemic immune challenge exacerbates neurodegeneration in a model of neurological lysosomal disease
Source: EMBO Mol Med. 2024 Jun 18;16(7):7. doi: 10.1038/s44321-024-00092-4 (PMC11251277; doi:10.1038/s44321-024-00092-4)
Supplement: Supplementary file 4 — Source data Fig. 1 [file 44321_2024_92_MOESM4_ESM.zip › Figure 1/1C/Burrowing.xlsx]

## Sheet: Sheet1
		WT saline	WT 12 mg/kg Poly(I:C)	MPSIIIA saline	MPSIIIA 12 mg/kg Poly(I:C)
		70.2	40.6	122.2	31.1
		66.4	41.3	84.7	41.5
		66.8	41.3	115.1	33.4
		68	41.5	92.7	45
		67.8		103.6	15.8
		67.9		104.8	37
					2.3
