# Supplementary material for: Systemic immune challenge exacerbates neurodegeneration in a model of neurological lysosomal disease
Source: EMBO Mol Med. 2024 Jun 18;16(7):7. doi: 10.1038/s44321-024-00092-4 (PMC11251277; doi:10.1038/s44321-024-00092-4)
Supplement: Supplementary file 4 — Source data Fig. 1 [file 44321_2024_92_MOESM4_ESM.zip › Figure 1/1E/Body weight analysis.xlsx]

## Sheet: Sheet1
		WT Saline							WT 6 mg/kg Poly(I:C)							MPSIIIA Saline							MPSIIIA 6 mg/kg Poly(I:C)
	0h	100	100	100	100	100	100	100	100	100	100	100	100	100	100	100	100	100	100	100	100	100	100	100	100	100	100	100	100
	3h			96.45	97.6636	99.0476	99.5074	98.2759		95.49	96.25	96.1538	95.7447	96.1538	96.2766		96.15	96.7	98.2379	98.2857	100	100.855		96.03	96.76	97.8261	100	98.4848	98.9011
	6h	95.87	94.88	96.77	94.8598	94.2857	97.5369	96.5517	96.69	95.49	93.54	95.0549	93.617	94.7115	94.1489	94.67	94.4	94.5	96.0352	94.8571	98.4925	97.0085	94.67	93.25	94.9	96.087	98.4127	96.4646	95.6044
	24h	96.9	97.2	97.42	96.2617	98.5714	98.5222	100	97.16	93.69	92.51	95.6044	91.4894	94.7115	93.617	97.04	96.5	99.45	97.7974	96	97.9899	97.0085	94.67	96.8	93.5	92.1739	95.2381	92.9293	91.7582
