# Supplementary material for: Systemic immune challenge exacerbates neurodegeneration in a model of neurological lysosomal disease
Source: EMBO Mol Med. 2024 Jun 18;16(7):7. doi: 10.1038/s44321-024-00092-4 (PMC11251277; doi:10.1038/s44321-024-00092-4)
Supplement: Supplementary file 4 — Source data Fig. 1 [file 44321_2024_92_MOESM4_ESM.zip › Figure 1/1F/Burrowing activity.xlsx]

## Sheet: Sheet1
	WT Saline	WT Poly(I:C) 6 mg/kg	MPS III A Saline	MPS III A Poly(I:C) 6 mg/kg
	53.3	92.5	141.6	0
	84.6	1.3	123.6	52
	111.6	33.4	45.5	1.5
	0	12.4	51.9	1.8
	1.8	0	144.5	0
	30.1	3.3	10.5	11.6
		0	0
