# Supplementary material for: Systemic immune challenge exacerbates neurodegeneration in a model of neurological lysosomal disease
Source: EMBO Mol Med. 2024 Jun 18;16(7):7. doi: 10.1038/s44321-024-00092-4 (PMC11251277; doi:10.1038/s44321-024-00092-4)
Supplement: Supplementary file 5 — Source data Fig. 2 [file 44321_2024_92_MOESM5_ESM.zip]

Archive with 26 entries (23 files):
- Figure 2/2A/
- Figure 2/2A/11.tif
- Figure 2/2A/13.tif
- Figure 2/2A/18.tif
- Figure 2/2A/21.tif
- Figure 2/2A/22.tif
- Figure 2/2A/3.tif
- Figure 2/2A/6.tif
- Figure 2/2A/7.tif
- Figure 2/2A/ILB4 Quantification.xlsx
- Figure 2/2B/
- Figure 2/2B/11.jpg
- Figure 2/2B/13.jpg
- Figure 2/2B/17.jpg
- Figure 2/2B/20.jpg
- Figure 2/2B/24.jpg
- Figure 2/2B/3.jpg
- Figure 2/2B/5.jpg
- Figure 2/2B/8.jpg
- Figure 2/2B/GFAP Quantification.xlsx
- Figure 2/2C/
- Figure 2/2C/MPSIIIA PolyIC 3 NeuN.tif
- Figure 2/2C/MPSIIIA saline 3 NeuN.tif
- Figure 2/2C/NeuN Quantification.xlsx
- Figure 2/2C/WT PolyIC 4 NeuN.tif
- Figure 2/2C/WT saline 2 NeuN.tif
