# Supplementary material for: Systemic immune challenge exacerbates neurodegeneration in a model of neurological lysosomal disease
Source: EMBO Mol Med. 2024 Jun 18;16(7):7. doi: 10.1038/s44321-024-00092-4 (PMC11251277; doi:10.1038/s44321-024-00092-4)
Supplement: Supplementary file 5 — Source data Fig. 2 [file 44321_2024_92_MOESM5_ESM.zip › Figure 2/2A/ILB4 Quantification.xlsx]

## Sheet: Sheet1
		WT			MPSIIIA
	Saline	0	0	0	125	149	141
	Poly(I:C) 3hr	6	8	9	146	129	136
	Poly(I:C) 6hr	22	15	17	149	136	142
	Poly(I:C) 24hr	9	16	14	111	125	137
