# Supplementary material for: Systemic immune challenge exacerbates neurodegeneration in a model of neurological lysosomal disease
Source: EMBO Mol Med. 2024 Jun 18;16(7):7. doi: 10.1038/s44321-024-00092-4 (PMC11251277; doi:10.1038/s44321-024-00092-4)
Supplement: Supplementary file 5 — Source data Fig. 2 [file 44321_2024_92_MOESM5_ESM.zip › Figure 2/2B/GFAP Quantification.xlsx]

## Sheet: Sheet1
		WT			MPSIIIA
	Saline	1.22674	0.719287	1.05397	2.12438	2.44783	2.19201
	Poly(I:C) 3hr	1.84145	1.82681	1.92872	1.9998	1.87953	1.91101
	Poly(I:C) 6hr	1.3863	1.34871	1.11333	1.99716	1.74821	1.58934
	Poly(I:C) 24hr	0.972476	0.813612	0.642749	0.853673	1.22249	0.691516
