# Supplementary material for: Systemic immune challenge exacerbates neurodegeneration in a model of neurological lysosomal disease
Source: EMBO Mol Med. 2024 Jun 18;16(7):7. doi: 10.1038/s44321-024-00092-4 (PMC11251277; doi:10.1038/s44321-024-00092-4)
Supplement: Supplementary file 5 — Source data Fig. 2 [file 44321_2024_92_MOESM5_ESM.zip › Figure 2/2C/NeuN Quantification.xlsx]

## Sheet: Sheet1
	WT saline	WT Poly(I:C) 24 hour	MPSIIIA saline	MPSIIIA Poly(I:C) 24 hour
	0.996084	0.961326	0.571624	0.473314
	1.00228	1.0123	0.81933	0.521838
	1.00163	1.07556	0.781007	0.378509
