# Supplementary material for: Systemic immune challenge exacerbates neurodegeneration in a model of neurological lysosomal disease
Source: EMBO Mol Med. 2024 Jun 18;16(7):7. doi: 10.1038/s44321-024-00092-4 (PMC11251277; doi:10.1038/s44321-024-00092-4)
Supplement: Supplementary file 6 — Source data Fig. 3 [file 44321_2024_92_MOESM6_ESM.zip]

Archive with 33 entries (19 files):
- Figure 3/3A/
- Figure 3/3A/IL1B serum.xlsx
- Figure 3/3B/
- Figure 3/3B/TNFa serum.xlsx
- Figure 3/3C/
- Figure 3/3C/IL1B brain qPCR.xlsx
- Figure 3/3D/
- Figure 3/3D/TNFa brain qPCR.xlsx
- Figure 3/3E/
- Figure 3/3E/CCL2 gene expression brain.xlsx
- Figure 3/3F/
- Figure 3/3F/1.tiff
- Figure 3/3F/16.tiff
- Figure 3/3F/24.tiff
- Figure 3/3F/8.tiff
- Figure 3/3G/
- Figure 3/3H/
- Figure 3/3H/IL1b ELISA.xlsx
- Figure 3/3I/
- Figure 3/3I/TNFa ELISA.xlsx
- Figure 3/3J/
- Figure 3/3J/IL1B gene expression brain.xlsx
- Figure 3/3K/
- Figure 3/3K/TNFa gene expression brain.xlsx
- Figure 3/3L/
- Figure 3/3L/CCL2 gene expression.xlsx
- Figure 3/3M/
- Figure 3/3M/474 2nd 40x_0037 WT SALINE red-40 B+20, con+20.tif
- Figure 3/3M/476 2nd 40x_0032_RGB Trans MPSIIIA Saline REd-40 B+20Con+20.tif
- Figure 3/3M/478 2nd 40x_0028 MPSIIIA PIC red-40,B+20,Con+20.tif
- Figure 3/3M/895 2nd 40x_0035_RGB Trans WT PIC red-40, B+20,Con+20.tif
- Figure 3/3N/
- Figure 3/3N/IL1b quantification 20x.xlsx
