# Supplementary material for: Systemic immune challenge exacerbates neurodegeneration in a model of neurological lysosomal disease
Source: EMBO Mol Med. 2024 Jun 18;16(7):7. doi: 10.1038/s44321-024-00092-4 (PMC11251277; doi:10.1038/s44321-024-00092-4)
Supplement: Supplementary file 6 — Source data Fig. 3 [file 44321_2024_92_MOESM6_ESM.zip › Figure 3/3A/IL1B serum.xlsx]

## Sheet: Sheet1
			WT									MPSIIIA
		Saline	131.818	0	0	0	150	500				472.727	4.54545	654.545	450	354.546	390.909	154.546	281.818	472.727
		Poly(I:C) 3hr	295.454	404.546	350							786.364	968.182	1159.09	1609.09
		Poly(I:C) 6hr	1027.27	990.909	1140.91	1627.27	1677.27	1031.82				1181.82	1718.18	1354.55
		Poly(I:C) 24hr	854.545	740.909	886.364	172.727	195.454					1140.91	1259.09	1204.55	1390.91	1840.91
