# Supplementary material for: Systemic immune challenge exacerbates neurodegeneration in a model of neurological lysosomal disease
Source: EMBO Mol Med. 2024 Jun 18;16(7):7. doi: 10.1038/s44321-024-00092-4 (PMC11251277; doi:10.1038/s44321-024-00092-4)
Supplement: Supplementary file 6 — Source data Fig. 3 [file 44321_2024_92_MOESM6_ESM.zip › Figure 3/3B/TNFa serum.xlsx]

## Sheet: Sheet1
		WT									MPSIIIA
	Saline	7.14286	10.7143	25	0	0	0				80.7143	125	121.429	85.7143
	Poly(I:C) 3hr	121.429	100	110.714	75						221.429	135.714	132.143	242.857	396.429	321.429
	Poly(I:C) 6hr	3.57143	35.7143	39.2857	0	0	0				135.714	146.429	0
	Poly(I:C) 24hr	39.2857	10.7143	0	0	0					28.5714	39.2857	60.7143
