# Supplementary material for: Systemic immune challenge exacerbates neurodegeneration in a model of neurological lysosomal disease
Source: EMBO Mol Med. 2024 Jun 18;16(7):7. doi: 10.1038/s44321-024-00092-4 (PMC11251277; doi:10.1038/s44321-024-00092-4)
Supplement: Supplementary file 6 — Source data Fig. 3 [file 44321_2024_92_MOESM6_ESM.zip › Figure 3/3C/IL1B brain qPCR.xlsx]

## Sheet: Sheet1
			WT						MPSIIIA
		Saline	1.632	0.79949	0.483833	1.62071	1.03066	0.433298	2.31612	2.64127	3.19916	3.9778	2.57054
		Poly(I:C) 3hr	4.94187	1.14247	2.62436	1.70249			11.1474	17.112	16.0586	13.3894	15.6527	16.7427
		Poly(I:C) 6hr	0.856221	3.07697	0.61606	0.485414	2.99373		5.54712	6.34945	6.91704	6.95668	6.19916	5.49587
		Poly(I:C) 24hr	2.03045	0.702174	1.66387	0.696781	0.710798		5.82096	6.07843	5.2716	5.83963	6.42934	6.2411
