# Supplementary material for: Systemic immune challenge exacerbates neurodegeneration in a model of neurological lysosomal disease
Source: EMBO Mol Med. 2024 Jun 18;16(7):7. doi: 10.1038/s44321-024-00092-4 (PMC11251277; doi:10.1038/s44321-024-00092-4)
Supplement: Supplementary file 6 — Source data Fig. 3 [file 44321_2024_92_MOESM6_ESM.zip › Figure 3/3D/TNFa brain qPCR.xlsx]

## Sheet: Sheet1
			WT						MPSIIIA
		Saline	0.526308	1.62837	1.38269	0.76505	0.691494	1.00608	3.56083	3.86872	4.11151	2.81927	3.99899
		Poly(I:C) 3hr	13.575	5.58089	8.15234	7.43935			9.89596	15.9702	15.2762	4.92021	10.723	12.1497
		Poly(I:C) 6hr	7.29809	1.87177	3.88876	3.60372	7.89939		6.93651	4.6743	5.83329	6.90007	4.65168	8.3064
		Poly(I:C) 24hr	0.443142	1.52748	0.847905	1.16067	0.53064		1.87986	4.39394	3.12555	3.45642	3.50688	2.48466
