# Supplementary material for: Systemic immune challenge exacerbates neurodegeneration in a model of neurological lysosomal disease
Source: EMBO Mol Med. 2024 Jun 18;16(7):7. doi: 10.1038/s44321-024-00092-4 (PMC11251277; doi:10.1038/s44321-024-00092-4)
Supplement: Supplementary file 6 — Source data Fig. 3 [file 44321_2024_92_MOESM6_ESM.zip › Figure 3/3E/CCL2 gene expression brain.xlsx]

## Sheet: Sheet1
	WT Saline	WT 6 mg/kg Poly(I:C)	MPSIIIA Saline	MPSIIIA 6 mg/kg Poly(I:C)
	1	1.732	3.21486	3.1783
	0.549315	0.527363	1.82053	2.26792
	1.07894	1.2744	2.29452	2.12278
	1.37175	1.2644
