# Supplementary material for: Systemic immune challenge exacerbates neurodegeneration in a model of neurological lysosomal disease
Source: EMBO Mol Med. 2024 Jun 18;16(7):7. doi: 10.1038/s44321-024-00092-4 (PMC11251277; doi:10.1038/s44321-024-00092-4)
Supplement: Supplementary file 6 — Source data Fig. 3 [file 44321_2024_92_MOESM6_ESM.zip › Figure 3/3H/IL1b ELISA.xlsx]

## Sheet: Sheet1
		WT Saline	WT Poly(I:C)	MPSIIIA saline	MPSIIIA Poly(I:C)
		1.88194	1.40421	2.22	1.71861
		1.71861	1.63844	1.71861	3.22051
		1.10753	2.66255	1.40421	2.04912
			1.40421	1.3283	1.3283
