# Supplementary material for: Systemic immune challenge exacerbates neurodegeneration in a model of neurological lysosomal disease
Source: EMBO Mol Med. 2024 Jun 18;16(7):7. doi: 10.1038/s44321-024-00092-4 (PMC11251277; doi:10.1038/s44321-024-00092-4)
Supplement: Supplementary file 6 — Source data Fig. 3 [file 44321_2024_92_MOESM6_ESM.zip › Figure 3/3I/TNFa ELISA.xlsx]

## Sheet: Sheet1
		WT Saline	WT Poly(I:C)	MPSIIIA saline	MPSIIIA Poly(I:C)
		7.0557	8.31043	11.005	19.4089
		6.20007	9.05584	6.53814	10.211
		7.76478	6.20007	3.02109	12.2304
		8.8676	4.00063	3.02109	8.12725
