# Supplementary material for: Systemic immune challenge exacerbates neurodegeneration in a model of neurological lysosomal disease
Source: EMBO Mol Med. 2024 Jun 18;16(7):7. doi: 10.1038/s44321-024-00092-4 (PMC11251277; doi:10.1038/s44321-024-00092-4)
Supplement: Supplementary file 6 — Source data Fig. 3 [file 44321_2024_92_MOESM6_ESM.zip › Figure 3/3J/IL1B gene expression brain.xlsx]

## Sheet: Sheet1
	WT Saline	WT 6 mg/kg Poly(I:C)	MPSIIIA Saline	MPSIIIA 6 mg/kg Poly(I:C)
	0.699	0.753	2.219	1.939
	0.609	1.556	2.623	2.327
	0.995	1.312	2.458	2.868
	1	0.885	2.495	2.617
	1.448	0.321	2.969	2.507
	0.759	0.617	2.621	2.669
		1.747		1.283
