# Supplementary material for: Systemic immune challenge exacerbates neurodegeneration in a model of neurological lysosomal disease
Source: EMBO Mol Med. 2024 Jun 18;16(7):7. doi: 10.1038/s44321-024-00092-4 (PMC11251277; doi:10.1038/s44321-024-00092-4)
Supplement: Supplementary file 6 — Source data Fig. 3 [file 44321_2024_92_MOESM6_ESM.zip › Figure 3/3K/TNFa gene expression brain.xlsx]

## Sheet: Sheet1
		WT Saline	WT 6 mg/kg Poly(I:C)	MPSIIIA Saline	MPSIIIA 6 mg/kg Poly(I:C)
		1.071	2.9	6.925	4.484
		0.994	3.81	5.819	4.758
		0.565	5.322	4.617	3.922
		0.9	2.486	3.355	4.55
		2.116	2.156	2.529	4.781
		0.991	2.992	2.645	7.999
		1	5.423		6.148
