# Supplementary material for: Systemic immune challenge exacerbates neurodegeneration in a model of neurological lysosomal disease
Source: EMBO Mol Med. 2024 Jun 18;16(7):7. doi: 10.1038/s44321-024-00092-4 (PMC11251277; doi:10.1038/s44321-024-00092-4)
Supplement: Supplementary file 6 — Source data Fig. 3 [file 44321_2024_92_MOESM6_ESM.zip › Figure 3/3L/CCL2 gene expression.xlsx]

## Sheet: Sheet1
	WT Saline	WT 6 mg/kg Poly(I:C)	MPSIIIA Saline	MPSIIIA 6 mg/kg Poly(I:C)
	1	1.732	3.576	5.223
	0.767	5.979	3.552	5.383
	1.341	4.814	3.207	7.204
	0.901	2.208	3.575	10.924
	2.855	4.196	3.14	6.035
	0.874	9.941	4.121	15.171
	0.948	6.529		10.688
