# Supplementary material for: Systemic immune challenge exacerbates neurodegeneration in a model of neurological lysosomal disease
Source: EMBO Mol Med. 2024 Jun 18;16(7):7. doi: 10.1038/s44321-024-00092-4 (PMC11251277; doi:10.1038/s44321-024-00092-4)
Supplement: Supplementary file 6 — Source data Fig. 3 [file 44321_2024_92_MOESM6_ESM.zip › Figure 3/3N/IL1b quantification 20x.xlsx]

## Sheet: Sheet1
		WT Saline	WT 6 mg/kg Poly(I:C)	MPSIIIA Saline	MPSIIIA 6 mg/kg Poly(I:C)
		24	33	64	89
		35	18	28	47
		32	42	20	51
			11
