# Supplementary material for: Systemic immune challenge exacerbates neurodegeneration in a model of neurological lysosomal disease
Source: EMBO Mol Med. 2024 Jun 18;16(7):7. doi: 10.1038/s44321-024-00092-4 (PMC11251277; doi:10.1038/s44321-024-00092-4)
Supplement: Supplementary file 7 — Source data Fig. 4 [file 44321_2024_92_MOESM7_ESM.zip]

Archive with 56 entries (56 files):
- Oriana FCS Files PolyIC Pilot/Compensation Controls_355 450,2f,50 Stained Control_012.fcs
- Oriana FCS Files PolyIC Pilot/Compensation Controls_405 450,2f,50 Stained Control_006.fcs
- Oriana FCS Files PolyIC Pilot/Compensation Controls_405 525,2f,50 Stained Control_007.fcs
- Oriana FCS Files PolyIC Pilot/Compensation Controls_405 610,2f,20 Stained Control_008.fcs
- Oriana FCS Files PolyIC Pilot/Compensation Controls_405 660,2f,20 Stained Control_009.fcs
- Oriana FCS Files PolyIC Pilot/Compensation Controls_405 710,2f,50 Stained Control_010.fcs
- Oriana FCS Files PolyIC Pilot/Compensation Controls_405 780,2f,60 Stained Control_011.fcs
- Oriana FCS Files PolyIC Pilot/Compensation Controls_488 530,2f,30 Stained Control_001.fcs
- Oriana FCS Files PolyIC Pilot/Compensation Controls_488 710,2f,50 Stained Control_002.fcs
- Oriana FCS Files PolyIC Pilot/Compensation Controls_561 586,2f,15 Stained Control_013.fcs
- Oriana FCS Files PolyIC Pilot/Compensation Controls_561 610,2f,20 Stained Control_014.fcs
- Oriana FCS Files PolyIC Pilot/Compensation Controls_561 670,2f,30 Stained Control_015.fcs
- Oriana FCS Files PolyIC Pilot/Compensation Controls_561 780,2f,60 Stained Control_016.fcs
- Oriana FCS Files PolyIC Pilot/Compensation Controls_640 670,2f,14 Stained Control_003.fcs
- Oriana FCS Files PolyIC Pilot/Compensation Controls_640 730,2f,45 Stained Control_004.fcs
- Oriana FCS Files PolyIC Pilot/Compensation Controls_640 780,2f,60 Stained Control_005.fcs
- Oriana FCS Files PolyIC Pilot/Oriana 16,2f,10,2f,20_317192_002.fcs
- Oriana FCS Files PolyIC Pilot/Oriana 16,2f,10,2f,20_317194_011.fcs
- Oriana FCS Files PolyIC Pilot/Oriana 16,2f,10,2f,20_318350_014.fcs
- Oriana FCS Files PolyIC Pilot/Oriana 16,2f,10,2f,20_318354_003.fcs
- Oriana FCS Files PolyIC Pilot/Oriana 16,2f,10,2f,20_318484_004.fcs
- Oriana FCS Files PolyIC Pilot/Oriana 16,2f,10,2f,20_326838_013.fcs
- Oriana FCS Files PolyIC Pilot/Oriana 16,2f,10,2f,20_327032_003.fcs
- Oriana FCS Files PolyIC Pilot/Oriana 16,2f,10,2f,20_327034_001.fcs
- Oriana FCS Files PolyIC Pilot/Oriana 16,2f,10,2f,20_327036_012.fcs
- Oriana FCS Files PolyIC Pilot/Oriana 16,2f,10,2f,20_327098_013.fcs
- Oriana FCS Files PolyIC Pilot/Oriana 16,2f,10,2f,20_327099_014.fcs
- Oriana FCS Files PolyIC Pilot/Oriana 16,2f,10,2f,20_327100_015.fcs
- Oriana FCS Files PolyIC Pilot/Oriana 16,2f,10,2f,20_FMO 1_1_004.fcs
- Oriana FCS Files PolyIC Pilot/Oriana 16,2f,10,2f,20_FMO 1_2_005.fcs
- Oriana FCS Files PolyIC Pilot/Oriana 16,2f,10,2f,20_FMO 1_3_006.fcs
- Oriana FCS Files PolyIC Pilot/Oriana 16,2f,10,2f,20_FMO 1_4_007.fcs
- Oriana FCS Files PolyIC Pilot/Oriana 16,2f,10,2f,20_FMO 1_5_008.fcs
- Oriana FCS Files PolyIC Pilot/Oriana 16,2f,10,2f,20_FMO 1_6_009.fcs
- Oriana FCS Files PolyIC Pilot/Oriana 16,2f,10,2f,20_FMO 1_7_010.fcs
- Oriana FCS Files PolyIC Pilot/Oriana 16,2f,10,2f,20_FMO 2_1_015.fcs
- Oriana FCS Files PolyIC Pilot/Oriana 16,2f,10,2f,20_FMO 2_2_016.fcs
- Oriana FCS Files PolyIC Pilot/Oriana 16,2f,10,2f,20_FMO 2_3_017.fcs
- Oriana FCS Files PolyIC Pilot/Oriana 16,2f,10,2f,20_FMO 2_4_018.fcs
- Oriana FCS Files PolyIC Pilot/Oriana 16,2f,10,2f,20_FMO 2_5_019.fcs
- Oriana FCS Files PolyIC Pilot/Oriana 16,2f,10,2f,20_FMO 2_6_020.fcs
- Oriana FCS Files PolyIC Pilot/Oriana 16,2f,10,2f,20_FMO 2_7_021.fcs
- Oriana FCS Files PolyIC Pilot/Oriana 16,2f,10,2f,20_FMO 3_1_005.fcs
- Oriana FCS Files PolyIC Pilot/Oriana 16,2f,10,2f,20_FMO 3_2_006.fcs
- Oriana FCS Files PolyIC Pilot/Oriana 16,2f,10,2f,20_FMO 3_3_007.fcs
- Oriana FCS Files PolyIC Pilot/Oriana 16,2f,10,2f,20_FMO 3_4_008.fcs
- Oriana FCS Files PolyIC Pilot/Oriana 16,2f,10,2f,20_FMO 3_5_009.fcs
- Oriana FCS Files PolyIC Pilot/Oriana 16,2f,10,2f,20_FMO 3_6_010.fcs
- Oriana FCS Files PolyIC Pilot/Oriana 16,2f,10,2f,20_FMO 3_7_011.fcs
- Oriana FCS Files PolyIC Pilot/Oriana 16,2f,10,2f,20_FMO 4_1_016.fcs
- Oriana FCS Files PolyIC Pilot/Oriana 16,2f,10,2f,20_FMO 4_2_017.fcs
- Oriana FCS Files PolyIC Pilot/Oriana 16,2f,10,2f,20_FMO 4_3_018.fcs
- Oriana FCS Files PolyIC Pilot/Oriana 16,2f,10,2f,20_FMO 4_4_019.fcs
- Oriana FCS Files PolyIC Pilot/Oriana 16,2f,10,2f,20_FMO 4_5_020.fcs
- Oriana FCS Files PolyIC Pilot/Oriana 16,2f,10,2f,20_FMO 4_6_021.fcs
- Oriana FCS Files PolyIC Pilot/Oriana 16,2f,10,2f,20_FMO 4_7_022.fcs
