# Supplementary material for: Systemic immune challenge exacerbates neurodegeneration in a model of neurological lysosomal disease
Source: EMBO Mol Med. 2024 Jun 18;16(7):7. doi: 10.1038/s44321-024-00092-4 (PMC11251277; doi:10.1038/s44321-024-00092-4)
Supplement: Supplementary file 8 — Source data Fig. 5 [file 44321_2024_92_MOESM8_ESM.zip]

Archive with 8 entries (4 files):
- Figure 5/5B/
- Figure 5/5B/Y-maze.xlsx
- Figure 5/5D/
- Figure 5/5D/Y-maze week 8.xlsx
- Figure 5/5E/
- Figure 5/5E/Y-maze weel 12.xlsx
- Figure 5/5F/
- Figure 5/5F/Y-maze week 16.xlsx
