# Supplementary material for: Systemic immune challenge exacerbates neurodegeneration in a model of neurological lysosomal disease
Source: EMBO Mol Med. 2024 Jun 18;16(7):7. doi: 10.1038/s44321-024-00092-4 (PMC11251277; doi:10.1038/s44321-024-00092-4)
Supplement: Supplementary file 8 — Source data Fig. 5 [file 44321_2024_92_MOESM8_ESM.zip › Figure 5/5B/Y-maze.xlsx]

## Sheet: Sheet1
		WT Saline	WT Poly(I:C)	MPSIIIA Saline	MPSIIIA Poly(I:C)
		78.947	76.087	54.839	35.484
		77.947	77.087	68.75	43.488
		78.547	75.087	57.742	40.541
		77.25	77.748	65.728	51.351
		77.465	78.636	66.469	43.963
		75.784	76.143	53.94	32.594
		76.761	77.406	64.772	32.52
		75.14	76.052	59.534	37.245
		74.333	77.953	49.477	41.415
		77.571	77.787	68.589	39.658
