# Supplementary material for: Systemic immune challenge exacerbates neurodegeneration in a model of neurological lysosomal disease
Source: EMBO Mol Med. 2024 Jun 18;16(7):7. doi: 10.1038/s44321-024-00092-4 (PMC11251277; doi:10.1038/s44321-024-00092-4)
Supplement: Supplementary file 8 — Source data Fig. 5 [file 44321_2024_92_MOESM8_ESM.zip › Figure 5/5D/Y-maze week 8.xlsx]

## Sheet: Sheet1
		WT Saline	WT Poly(I:C)	MPSIIIA	MPSIIIA Poly(I:C)
		71.4	51.4	50	36
		58	40.6	34.4	42.85
		57.1	51.4	51	60
		51.1	58.1	53.4	56.6
		66.7	46.8	48.8	45.1
		48.3	42.85	51.6	47
		55.1	55	49.2
		44.8	52.6	39
		56.8	62.5
		56.5
