# Supplementary material for: Systemic immune challenge exacerbates neurodegeneration in a model of neurological lysosomal disease
Source: EMBO Mol Med. 2024 Jun 18;16(7):7. doi: 10.1038/s44321-024-00092-4 (PMC11251277; doi:10.1038/s44321-024-00092-4)
Supplement: Supplementary file 8 — Source data Fig. 5 [file 44321_2024_92_MOESM8_ESM.zip › Figure 5/5E/Y-maze weel 12.xlsx]

## Sheet: Sheet1
		WT Saline	WT Poly(I:C)	MPSIIIA	MPSIIIA Poly(I:C)
		59	52	58.5	52.6
		46.67	50	39.2	40.6
		47	46.5	30.4	55.1
		46.15	48.9	51.3	48
		71.4		55
		58		52.6
		51
