# Supplementary material for: Systemic immune challenge exacerbates neurodegeneration in a model of neurological lysosomal disease
Source: EMBO Mol Med. 2024 Jun 18;16(7):7. doi: 10.1038/s44321-024-00092-4 (PMC11251277; doi:10.1038/s44321-024-00092-4)
Supplement: Supplementary file 8 — Source data Fig. 5 [file 44321_2024_92_MOESM8_ESM.zip › Figure 5/5F/Y-maze week 16.xlsx]

## Sheet: Sheet1
		WT Saline	WT Poly(I:C)	MPSIIIA	MPSIIIA Poly(I:C)
		40.5	47.4	38.3	59.3
		85	52.6	38.2	42.5
		77.8	50	40	48.27
		55	53.3	42.1	42.55
		40.5	55.8	51.6	48.4
		65.7	47.1	62.5	65.5
		56	41.9	33.3	44.1
		47.8	58	45.6	58.1
		62.5	43.3		35.2
		63.15	50
			58.1
