# Supplementary material for: Systemic immune challenge exacerbates neurodegeneration in a model of neurological lysosomal disease
Source: EMBO Mol Med. 2024 Jun 18;16(7):7. doi: 10.1038/s44321-024-00092-4 (PMC11251277; doi:10.1038/s44321-024-00092-4)
Supplement: Supplementary file 9 — Source data Fig. 6 [file 44321_2024_92_MOESM9_ESM.zip]

Archive with 19 entries (15 files):
- Figure 6/6A/
- Figure 6/6A/MPS PIC_Amygdala_ILB4_40.0x.jpg
- Figure 6/6A/MPS PIC_Cortex_ILB4_40.0x.jpg
- Figure 6/6A/MPS PIC_Hippo_ILB4_20.0x.jpg
- Figure 6/6A/MPS_Amygdala_ILB4_40.0x.jpg
- Figure 6/6A/MPS_Cortex_ILB4_40.0x.jpg
- Figure 6/6A/MPS_Hippo_ILB4_20.0x.jpg
- Figure 6/6A/WT PIC_Amygdala_ILB4_40.0x.jpg
- Figure 6/6A/WT PIC_Cortex_ILB4_40.0x.jpg
- Figure 6/6A/WT PIC_Hippo_ILB4_20.0x.jpg
- Figure 6/6A/WT_Amygdala_ILB4_40.0x.jpg
- Figure 6/6A/WT_Cortex_ILB4_40.0x.jpg
- Figure 6/6A/WT_Hippo_ILB4_20.0x.jpg
- Figure 6/6B/
- Figure 6/6B/ILB4 Cortex.xlsx
- Figure 6/6C/
- Figure 6/6C/ILB4 Hippocampus.xlsx
- Figure 6/6D/
- Figure 6/6D/ILB4 Amygdala.xlsx
