# Supplementary material for: Systemic immune challenge exacerbates neurodegeneration in a model of neurological lysosomal disease
Source: EMBO Mol Med. 2024 Jun 18;16(7):7. doi: 10.1038/s44321-024-00092-4 (PMC11251277; doi:10.1038/s44321-024-00092-4)
Supplement: Supplementary file 9 — Source data Fig. 6 [file 44321_2024_92_MOESM9_ESM.zip › Figure 6/6B/ILB4 Cortex.xlsx]

## Sheet: Sheet1
		WT Saline	0	0	1	0.5	0	0	0	0	0	0	0	0	0	0
		MPSIIIA Saline	71	62	65	78	50	73	62	84	72	54	69	65	51	68	62	94	94	91	92	64	72	85
		WT Poly(I:C)	0	2	0	0	0	2.5	0	0	0	0	0	0	0	0
		MPSIIIA Poly(I:C)	76	75	57	90	108	62	78	62	72	77	94	65	74	72	101	90	85	108	83	80	101
