# Supplementary material for: Systemic immune challenge exacerbates neurodegeneration in a model of neurological lysosomal disease
Source: EMBO Mol Med. 2024 Jun 18;16(7):7. doi: 10.1038/s44321-024-00092-4 (PMC11251277; doi:10.1038/s44321-024-00092-4)
Supplement: Supplementary file 9 — Source data Fig. 6 [file 44321_2024_92_MOESM9_ESM.zip › Figure 6/6C/ILB4 Hippocampus.xlsx]

## Sheet: Sheet1
		WT Saline	WT Poly(I:C)	MPSIIIA Saline	MPSIIIA Poly(I:C)
		0	0	227	288
		0	0	194	211
		0	4	240	197
		0	0	295	252
		0	0	198	251
		0	0	273	229
		0	0	249	256
				262
