# Supplementary material for: Systemic immune challenge exacerbates neurodegeneration in a model of neurological lysosomal disease
Source: EMBO Mol Med. 2024 Jun 18;16(7):7. doi: 10.1038/s44321-024-00092-4 (PMC11251277; doi:10.1038/s44321-024-00092-4)
Supplement: Supplementary file 9 — Source data Fig. 6 [file 44321_2024_92_MOESM9_ESM.zip › Figure 6/6D/ILB4 Amygdala.xlsx]

## Sheet: Sheet1
			WT Saline	WT Poly(I:C)	MPSIIIA Saline	MPSIIIA Poly(I:C)
			0	0	72	94
			0	0	76	71
			1	0	81	91
			0	0	72	88
			0	1	83
			0	0	75
			0	0
				0
				0
				0
