# Supplementary material for: Systemic immune challenge exacerbates neurodegeneration in a model of neurological lysosomal disease
Source: EMBO Mol Med. 2024 Jun 18;16(7):7. doi: 10.1038/s44321-024-00092-4 (PMC11251277; doi:10.1038/s44321-024-00092-4)
Supplement: Supplementary file 10 — Source data Fig. 7 [file 44321_2024_92_MOESM10_ESM.zip]

Archive with 19 entries (15 files):
- Figure 7/7A/
- Figure 7/7A/MPS PIC_Amy_GFAP_40.0x.jpg
- Figure 7/7A/MPS PIC_Cortex_ GFAP_40.0x.jpg
- Figure 7/7A/MPS PIC_Hippo_GFAP_20.0x.tif
- Figure 7/7A/MPS_Amy_GFAP_40.0x.jpg
- Figure 7/7A/MPS_Cortex_GFAP_40x.jpg
- Figure 7/7A/MPS_Hippo_GFAP_20.0x.tif
- Figure 7/7A/WT PIC_Amy_GFAP_40.0x.jpg
- Figure 7/7A/WT PIC_Cortex_GFAP_40x.jpg
- Figure 7/7A/WT PIC_Hippo_GFAP_20.0x.tif
- Figure 7/7A/WT_Amy_GFAP_40.0x.jpg
- Figure 7/7A/WT_Cortex_GFAP_40x.jpg
- Figure 7/7A/WT_Hippo_GFAP_20.0x.tif
- Figure 7/7B/
- Figure 7/7B/GFAP cortex.xlsx
- Figure 7/7C/
- Figure 7/7C/GFAP Hippocampus.xlsx
- Figure 7/7D/
- Figure 7/7D/GFAP Amygdala.xlsx
