# Supplementary material for: Systemic immune challenge exacerbates neurodegeneration in a model of neurological lysosomal disease
Source: EMBO Mol Med. 2024 Jun 18;16(7):7. doi: 10.1038/s44321-024-00092-4 (PMC11251277; doi:10.1038/s44321-024-00092-4)
Supplement: Supplementary file 10 — Source data Fig. 7 [file 44321_2024_92_MOESM10_ESM.zip › Figure 7/7B/GFAP cortex.xlsx]

## Sheet: Sheet1
		WT Saline	WT Poly(I:C)	MPSIIIA Saline	MPSIIIA Poly(I:C)
		2	3	17	63
		1	1	61	39
		1	0	61	62
		1	0	59	78
		4	2	46	51
		1	1	35	70
		0	3	51	50
		2	3	52	47
		7	1	61	63
		2	0	36	59
		3	0	62	62
		0	1	62	61
		1	3	48	49
		1	1	35	59
		0	0	44	81
		2	1	70	83
		3	3	70	90
		2	2	62	81
		0	2	66	89
		2	1	74	68
		9	0	58	66
		0	0
		2	0
			0
			0
			0
			3
			7
			0
			0
