# Supplementary material for: Systemic immune challenge exacerbates neurodegeneration in a model of neurological lysosomal disease
Source: EMBO Mol Med. 2024 Jun 18;16(7):7. doi: 10.1038/s44321-024-00092-4 (PMC11251277; doi:10.1038/s44321-024-00092-4)
Supplement: Supplementary file 10 — Source data Fig. 7 [file 44321_2024_92_MOESM10_ESM.zip › Figure 7/7C/GFAP Hippocampus.xlsx]

## Sheet: Sheet1
		WT Saline	WT Poly(I:C)	MPSIIIA Saline	MPSIIIA Poly(I:C)
		194	151	199	192
		179	103	203	160
		180	72	178	144
		143	132	171	169
		186	151	207	150
		153	80	197	140
		135	135	204	144
		128		164	149
		144		175
