# Supplementary material for: Systemic immune challenge exacerbates neurodegeneration in a model of neurological lysosomal disease
Source: EMBO Mol Med. 2024 Jun 18;16(7):7. doi: 10.1038/s44321-024-00092-4 (PMC11251277; doi:10.1038/s44321-024-00092-4)
Supplement: Supplementary file 10 — Source data Fig. 7 [file 44321_2024_92_MOESM10_ESM.zip › Figure 7/7D/GFAP Amygdala.xlsx]

## Sheet: Sheet1
		WT Saline	WT Poly(I:C)	MPSIIIA Saline	MPSIIIA Poly(I:C)
		3	27	105	88
		12	27	81	131
		24	13	93	103
		13	8	79	127
		12	20	83	93
		0	14	62	118
		4	27	75	103
					73
					82
