# Supplementary material for: Systemic immune challenge exacerbates neurodegeneration in a model of neurological lysosomal disease
Source: EMBO Mol Med. 2024 Jun 18;16(7):7. doi: 10.1038/s44321-024-00092-4 (PMC11251277; doi:10.1038/s44321-024-00092-4)
Supplement: Supplementary file 11 — Source data Fig. 8 [file 44321_2024_92_MOESM11_ESM.zip]

Archive with 13 entries (10 files):
- Figure 8/8A/
- Figure 8/8A/MPS PIC_Cortex_NeuN_40x.jpg
- Figure 8/8A/MPS PIC_Hippo_NeuN_20x.jpg
- Figure 8/8A/MPS_Cortex_NeuN_40x.jpg
- Figure 8/8A/MPS_Hippo_NeuN_20x.jpg
- Figure 8/8A/WT Hippo_NeuN_20x.jpg
- Figure 8/8A/WT PIC_Cortex_NeuN_40.0x.jpg
- Figure 8/8A/WT PIC_Hippo_NeuN_20x.jpg
- Figure 8/8A/WT_Cortex_NeuN_40x.jpg
- Figure 8/8B/
- Figure 8/8B/NeuN cortex.xlsx
- Figure 8/8C/
- Figure 8/8C/NeuN Hippocampus.xlsx
