# Supplementary material for: Systemic immune challenge exacerbates neurodegeneration in a model of neurological lysosomal disease
Source: EMBO Mol Med. 2024 Jun 18;16(7):7. doi: 10.1038/s44321-024-00092-4 (PMC11251277; doi:10.1038/s44321-024-00092-4)
Supplement: Supplementary file 11 — Source data Fig. 8 [file 44321_2024_92_MOESM11_ESM.zip › Figure 8/8B/NeuN cortex.xlsx]

## Sheet: Sheet1
		WT Saline	WT Poly(I:C)	MPSIIIA Saline	MPSIIIA Poly(I:C)
		479	463	460	442
		427	411	344	391
		443	530	485	414
		416	347	497	470
		423	479	372	315
		423	377	447	354
		332	383	427	363
		491	313	396	444
		508	425	534	519
		523	456	367	471
		493	485	483	399
		427	472	549	503
		484	396	508	497
		434	462	438	297
		477	294	513	453
		505	329	356	332
		499	345	351	326
		403	479	399	455
		441	488	371	423
		487	509	348
		490	424	281
			414	424
			438	519
			402	399
			287
			442
			331
			471
