# Supplementary material for: Systemic immune challenge exacerbates neurodegeneration in a model of neurological lysosomal disease
Source: EMBO Mol Med. 2024 Jun 18;16(7):7. doi: 10.1038/s44321-024-00092-4 (PMC11251277; doi:10.1038/s44321-024-00092-4)
Supplement: Supplementary file 11 — Source data Fig. 8 [file 44321_2024_92_MOESM11_ESM.zip › Figure 8/8C/NeuN Hippocampus.xlsx]

## Sheet: Sheet1
		WT Saline	WT Poly(I:C)	MPSIIIA Saline	MPSIIIA Poly(I:C)
		23.735	24.138	23.492	21.755
		20.593	21.261	19.952	12.99
		22.162	20.291	21.821	21.872
		22.137	21.515	25.397	14.689
		18.485	20.861	22.676	19.169
		19.336	18.339	19.902	19.931
		20.126	20.249
		20.378	19.003
